# Supplementary material for: Identification of miR-671-5p and Its Related Pathways as General Mechanisms of Both Form-Deprivation and Lens-Induced Myopia in Mice
Source: Curr Issues Mol Biol. 2023 Mar 2;45(3):2060–72. doi: 10.3390/cimb45030132 (PMC10047131; doi:10.3390/cimb45030132)
Supplement: Supplementary file 1 [file cimb-45-00132-s001.zip]

Archive with 1 entries (1 files):
- cimb-2198248-supplementary.pdf
